# Supplementary material for: The genus Castanediella
Source: MycoKeys. 2019 Apr 15;51:1–14. doi: 10.3897/mycokeys.51.32272 (PMC6477871; doi:10.3897/mycokeys.51.32272)
Supplement: XML Treatment for Castanediella brevis [file mycokeys.51.32272-treatment1.xml]

<!DOCTYPE tp:taxon-treatment
  PUBLIC "-//TaxonX//DTD Taxonomic Treatment Publishing DTD v0 20100105//EN" "tax-treatment-NSO.dtd">
<tp:taxon-treatment xmlns:tp="http://www.plazi.org/taxpub"><tp:treatment-meta><kwd-group><label>Taxon classification</label><kwd><named-content xmlns:xlink="http://www.w3.org/1999/xlink" content-type="kingdom">Fungi</named-content></kwd><kwd><named-content xmlns:xlink="http://www.w3.org/1999/xlink" content-type="order">Xylariales</named-content></kwd><kwd><named-content xmlns:xlink="http://www.w3.org/1999/xlink" content-type="family">Castanediellaceae</named-content></kwd></kwd-group><mixed-citation publication-type="journal"><person-group><name><surname>Lin</surname><given-names>Chuan-Gen</given-names></name><name><surname>J. Bhat</surname><given-names>Darbhe</given-names></name><name><surname>Liu</surname><given-names>Jian-Kui</given-names></name><name><surname>D. Hyde</surname><given-names>Kevin</given-names></name><name><surname>Yong Wang</surname><given-names/></name></person-group><article-title>The genus <italic><tp:taxon-name><tp:taxon-name-part taxon-name-part-type="genus" reg="Castanediella">Castanediella</tp:taxon-name-part></tp:taxon-name></italic></article-title><source>MycoKeys</source><day>15</day><month>4</month><year>2019</year><volume>51</volume><fpage>1</fpage><lpage>14</lpage><pub-id pub-id-type="doi">10.3897/mycokeys.51.32272</pub-id></mixed-citation></tp:treatment-meta><tp:nomenclature><tp:taxon-name>
              <tp:taxon-name-part taxon-name-part-type="genus" reg="Castanediella">Castanediella</tp:taxon-name-part>
              <tp:taxon-name-part taxon-name-part-type="species" reg="brevis">brevis</tp:taxon-name-part>
              <object-id xmlns:xlink="http://www.w3.org/1999/xlink" content-type="mycobank" xlink:type="simple">MB828879</object-id>
            </tp:taxon-name><tp:taxon-authority>s C.G. Lin &amp; K.D. Hyde</tp:taxon-authority><tp:taxon-status xmlns:xlink="http://www.w3.org/1999/xlink" xlink:type="simple">sp. nov.</tp:taxon-status><xref ref-type="fig" rid="F2">Figure 2</xref></tp:nomenclature><tp:treatment-sec sec-type="Holotype" id="SECID0EGAAG"><title>Holotype.</title><p>THAILAND. Lampang: Amphoe Mueang Pan, Tambon Chae Son, on decaying leaves, 24 September 2016, Chuangen Lin, LCG 10-1 (<abbrev xmlns:xlink="http://www.w3.org/1999/xlink" content-type="institution" xlink:title="Mae Fah Luang University" id="ABBRID0EMAAG" xlink:type="simple">MFLU</abbrev> 18-1695, holotype; <abbrev xmlns:xlink="http://www.w3.org/1999/xlink" xlink:title="Kunming Institute of Botany, Chinese Academy of Sciences" id="ABBRID0ERAAG" xlink:type="simple">HKAS</abbrev> 102198, isotype), ex-type living cultures <abbrev xmlns:xlink="http://www.w3.org/1999/xlink" content-type="institution" xlink:title="Kunming Institute of Botany, Chinese Academy of Sciences" id="ABBRID0EVAAG" xlink:type="simple">KUMCC</abbrev> 18-0132.</p></tp:treatment-sec><tp:treatment-sec sec-type="GenBank number" id="SECID0E1AAG"><title>GenBank number.</title><p><abbrev xmlns:xlink="http://www.w3.org/1999/xlink" xlink:title="internal transcribed spacer region of ribosomal DNA" id="ABBRID0EABAG" xlink:type="simple">ITS</abbrev>: <ext-link xmlns:xlink="http://www.w3.org/1999/xlink" ext-link-type="gen" xlink:href="MH806361" xlink:type="simple">MH806361</ext-link>, <abbrev xmlns:xlink="http://www.w3.org/1999/xlink" xlink:title="large subunit nuclear ribosomal DNA" id="ABBRID0EEBAG" xlink:type="simple">LSU</abbrev>:<ext-link xmlns:xlink="http://www.w3.org/1999/xlink" ext-link-type="gen" xlink:href="MH806358" xlink:type="simple">MH806358</ext-link></p></tp:treatment-sec><tp:treatment-sec sec-type="etymology" id="SECID0EIBAG"><title>Etymology.</title><p>In reference to the short conidiophores.</p><p><italic>Saprobic</italic> on plant host. <bold>Asexual morph</bold>: <italic>Colonies</italic> on substrate effuse, white. <italic>Mycelium</italic> partly superficial, composed of septate, branched, smooth, hyaline to subhyaline hyphae. <italic>Conidiophores</italic> macronematous, mononematous, solitary, erect, unbranched, <!--PageBreak -->straight or flexuous, short, 0–1-septate, hyaline, subcylindrical, ampulliform, smooth, often reduced to conidiogenous cells. <italic>Conidiogenous cells</italic> holoblastic, polyblastic, sympodial, integrated, terminal, subcylindrical, ampulliform, hyaline, denticulate, with 2–4 tiny protuberant denticles, 3–14 × 1.5–5.5 μm. <italic>Conidia</italic> solitary, dry, acropleurogenous, smooth, fusiform, curved, aseptate, hyaline, 12.5–21.7 × 1.2–3 μm (av. 16.95 × 2.2 μm, n = 60). <bold>Sexual morph</bold>: Undetermined.</p><p><italic>Culture characteristics</italic>: Conidia germinating on <abbrev xmlns:xlink="http://www.w3.org/1999/xlink" xlink:title="potato dextrose agar" id="ABBRID0EFCAG" xlink:type="simple">PDA</abbrev> within 24 h. Colonies on <abbrev xmlns:xlink="http://www.w3.org/1999/xlink" xlink:title="potato dextrose agar" id="ABBRID0EJCAG" xlink:type="simple">PDA</abbrev> effuse, greyish white to dark from above and below, reaching a diam. of 5–7 cm in 30 days at 25 °C.</p></tp:treatment-sec><tp:treatment-sec sec-type="notes" id="SECID0ENCAG"><title>Notes.</title><p>Based on a megablast search of the NCBI nucleotide database using the <abbrev xmlns:xlink="http://www.w3.org/1999/xlink" xlink:title="internal transcribed spacer region of ribosomal DNA" id="ABBRID0ETCAG" xlink:type="simple">ITS</abbrev> sequence of the ex-type culture, the highest similarities found were with <italic><tp:taxon-name><tp:taxon-name-part taxon-name-part-type="genus" reg="Castanediella">Castanediella</tp:taxon-name-part><tp:taxon-name-part taxon-name-part-type="species" reg="malaysiana">malaysiana</tp:taxon-name-part></tp:taxon-name></italic> (GenBank <ext-link xmlns:xlink="http://www.w3.org/1999/xlink" ext-link-type="gen" xlink:href="NR_154810" xlink:type="simple">NR_154810</ext-link>; identities = 526/537(98%), gaps = 1/537(0%)) and <italic><tp:taxon-name><tp:taxon-name-part taxon-name-part-type="genus" reg="Castanediella">C.</tp:taxon-name-part><tp:taxon-name-part taxon-name-part-type="species" reg="couratarii">couratarii</tp:taxon-name-part></tp:taxon-name></italic> (GenBank <ext-link xmlns:xlink="http://www.w3.org/1999/xlink" ext-link-type="gen" xlink:href="KX960789" xlink:type="simple">KX960789</ext-link>; identities = 521/538(97%), gaps = 3/538(0%)). <italic><tp:taxon-name><tp:taxon-name-part taxon-name-part-type="genus" reg="Castanediella">Castanediella</tp:taxon-name-part><tp:taxon-name-part taxon-name-part-type="species" reg="brevis">brevis</tp:taxon-name-part></tp:taxon-name></italic> differs from these two species by its conidiophore morphology. <italic><tp:taxon-name><tp:taxon-name-part taxon-name-part-type="genus" reg="Castanediella">Castanediella</tp:taxon-name-part><tp:taxon-name-part taxon-name-part-type="species" reg="couratarii">couratarii</tp:taxon-name-part></tp:taxon-name></italic> has pale brown conidiophores and longer conidiogenous cells (10.5–37 × 2–3.5 μm) whereas <italic><tp:taxon-name><tp:taxon-name-part taxon-name-part-type="genus" reg="Castanediella">C.</tp:taxon-name-part><tp:taxon-name-part taxon-name-part-type="species" reg="malysiana">malysiana</tp:taxon-name-part></tp:taxon-name></italic> has pale brown and longer conidiophores (76–157 × 2.5–3 μm).</p><p>Among the species that produce more or less falcate and aseptate conidia, <italic><tp:taxon-name><tp:taxon-name-part taxon-name-part-type="genus" reg="Castanediella">Castanediella</tp:taxon-name-part><tp:taxon-name-part taxon-name-part-type="species" reg="communis">communis</tp:taxon-name-part></tp:taxon-name></italic>, <italic><tp:taxon-name><tp:taxon-name-part taxon-name-part-type="genus" reg="Castanediella">C.</tp:taxon-name-part><tp:taxon-name-part taxon-name-part-type="species" reg="eucalypti">eucalypti</tp:taxon-name-part></tp:taxon-name></italic>, <italic><tp:taxon-name><tp:taxon-name-part taxon-name-part-type="genus" reg="Castanediella">C.</tp:taxon-name-part><tp:taxon-name-part taxon-name-part-type="species" reg="eucalypticola">eucalypticola</tp:taxon-name-part></tp:taxon-name></italic> and <italic><tp:taxon-name><tp:taxon-name-part taxon-name-part-type="genus" reg="Castanediella">C.</tp:taxon-name-part><tp:taxon-name-part taxon-name-part-type="species" reg="eucalyptigena">eucalyptigena</tp:taxon-name-part></tp:taxon-name></italic> are most similar to <italic><tp:taxon-name><tp:taxon-name-part taxon-name-part-type="genus" reg="Castanediella">C.</tp:taxon-name-part><tp:taxon-name-part taxon-name-part-type="species" reg="brevis">brevis</tp:taxon-name-part></tp:taxon-name></italic>. However, <italic><tp:taxon-name><tp:taxon-name-part taxon-name-part-type="genus" reg="Castanediella">Castanediella</tp:taxon-name-part><tp:taxon-name-part taxon-name-part-type="species" reg="brevis">brevis</tp:taxon-name-part></tp:taxon-name></italic> differs from these species by its short, unbranched and 0–1-septate conidiophores.</p><fig id="F2" position="float" orientation="portrait"><label>Figure 2.</label><caption><p><italic><tp:taxon-name><tp:taxon-name-part taxon-name-part-type="genus" reg="Castanediella">Castanediella</tp:taxon-name-part><tp:taxon-name-part taxon-name-part-type="species" reg="brevis">brevis</tp:taxon-name-part></tp:taxon-name></italic> (<abbrev xmlns:xlink="http://www.w3.org/1999/xlink" content-type="institution" xlink:title="Mae Fah Luang University" id="ABBRID0EFHAG" xlink:type="simple">MFLU</abbrev> 18-1695, holotype) <bold>a</bold> host material <bold>b</bold> conidiophores on the host surface <bold>c–g</bold> conidiophores, conidiogenous cells with conidia <bold>h</bold> conidia. Scale bars: 10 μm (<bold>c–g</bold>), 5 μm (<bold>h</bold>).</p></caption><graphic xmlns:xlink="http://www.w3.org/1999/xlink" xlink:href="mycokeys-51-001-g002.jpg" position="float" orientation="portrait" xlink:type="simple" id="oo_293809.jpg"/></fig></tp:treatment-sec></tp:taxon-treatment>
