# Supplementary material for: The genus Castanediella
Source: MycoKeys. 2019 Apr 15;51:1–14. doi: 10.3897/mycokeys.51.32272 (PMC6477871; doi:10.3897/mycokeys.51.32272)
Supplement: XML Treatment for Castanediella monoseptata [file mycokeys.51.32272-treatment2.xml]

<!DOCTYPE tp:taxon-treatment
  PUBLIC "-//TaxonX//DTD Taxonomic Treatment Publishing DTD v0 20100105//EN" "tax-treatment-NSO.dtd">
<tp:taxon-treatment xmlns:tp="http://www.plazi.org/taxpub"><tp:treatment-meta><kwd-group><label>Taxon classification</label><kwd><named-content xmlns:xlink="http://www.w3.org/1999/xlink" content-type="kingdom">Fungi</named-content></kwd><kwd><named-content xmlns:xlink="http://www.w3.org/1999/xlink" content-type="order">Xylariales</named-content></kwd><kwd><named-content xmlns:xlink="http://www.w3.org/1999/xlink" content-type="family">Castanediellaceae</named-content></kwd></kwd-group><mixed-citation publication-type="journal"><person-group><name><surname>Lin</surname><given-names>Chuan-Gen</given-names></name><name><surname>J. Bhat</surname><given-names>Darbhe</given-names></name><name><surname>Liu</surname><given-names>Jian-Kui</given-names></name><name><surname>D. Hyde</surname><given-names>Kevin</given-names></name><name><surname>Yong Wang</surname><given-names/></name></person-group><article-title>The genus <italic><tp:taxon-name><tp:taxon-name-part taxon-name-part-type="genus" reg="Castanediella">Castanediella</tp:taxon-name-part></tp:taxon-name></italic></article-title><source>MycoKeys</source><day>15</day><month>4</month><year>2019</year><volume>51</volume><fpage>1</fpage><lpage>14</lpage><pub-id pub-id-type="doi">10.3897/mycokeys.51.32272</pub-id></mixed-citation></tp:treatment-meta><tp:nomenclature><tp:taxon-name>
              <tp:taxon-name-part taxon-name-part-type="genus" reg="Castanediella">Castanediella</tp:taxon-name-part>
              <tp:taxon-name-part taxon-name-part-type="species" reg="monoseptata">monoseptata</tp:taxon-name-part>
              <object-id xmlns:xlink="http://www.w3.org/1999/xlink" content-type="mycobank" xlink:type="simple">MB828881</object-id>
            </tp:taxon-name><tp:taxon-authority>C.G. Lin &amp; K.D. Hyde</tp:taxon-authority><tp:taxon-status xmlns:xlink="http://www.w3.org/1999/xlink" xlink:type="simple">sp. nov.</tp:taxon-status><xref ref-type="fig" rid="F3">Figure 3</xref><!--PageBreak --></tp:nomenclature><tp:treatment-sec sec-type="Holotype" id="SECID0EKJAG"><title>Holotype.</title><p>THAILAND. Chiang Mai: on decaying leaves, 24 August 2016, Chuangen Lin, MRC 3-1 (<abbrev xmlns:xlink="http://www.w3.org/1999/xlink" content-type="institution" xlink:title="Mae Fah Luang University" id="ABBRID0EQJAG" xlink:type="simple">MFLU</abbrev> 18-1696, holotype; <abbrev xmlns:xlink="http://www.w3.org/1999/xlink" xlink:title="Kunming Institute of Botany, Chinese Academy of Sciences" id="ABBRID0EVJAG" xlink:type="simple">HKAS</abbrev> 102199, isotype), ex-type living cultures <abbrev xmlns:xlink="http://www.w3.org/1999/xlink" content-type="institution" xlink:title="Kunming Institute of Botany, Chinese Academy of Sciences" id="ABBRID0EZJAG" xlink:type="simple">KUMCC</abbrev> 18-0133.</p></tp:treatment-sec><tp:treatment-sec sec-type="GenBank number" id="SECID0E5JAG"><title>GenBank number.</title><p><abbrev xmlns:xlink="http://www.w3.org/1999/xlink" xlink:title="internal transcribed spacer region of ribosomal DNA" id="ABBRID0EEKAG" xlink:type="simple">ITS</abbrev>: <ext-link xmlns:xlink="http://www.w3.org/1999/xlink" ext-link-type="gen" xlink:href="MH806360" xlink:type="simple">MH806360</ext-link>, <abbrev xmlns:xlink="http://www.w3.org/1999/xlink" xlink:title="large subunit nuclear ribosomal DNA" id="ABBRID0EIKAG" xlink:type="simple">LSU</abbrev>: <ext-link xmlns:xlink="http://www.w3.org/1999/xlink" ext-link-type="gen" xlink:href="MH806357" xlink:type="simple">MH806357</ext-link></p></tp:treatment-sec><tp:treatment-sec sec-type="etymology" id="SECID0EMKAG"><title>Etymology.</title><p>In reference to the 0–1-septate conidia</p><p><italic>Saprobic</italic> on plant host. <bold>Asexual morph</bold>: <italic>Colonies</italic> on substrate effuse, white. <italic>Mycelium</italic> partly superficial, composed of septate, branched, hyaline to subhyaline, smooth hyphae. <italic>Conidiophores</italic> macronematous, mononematous, solitary, erect, unbranched, straight or flexuous, septate, hyaline, subcylindrical, smooth, 8–29 × 2–4 μm. <italic>Conidiogenous cells</italic> polyblastic, integrated, sympodial, subcylindrical, hyaline, with several scars. <italic>Conidia</italic> solitary, dry, acropleurogenous, smooth, fusiform, curved, 0–1-sepatate, hyaline, 15.4–25.8 × 1.5–2.3 μm (av. 23.03 × 1.98 μm, n = 45). <bold>Sexual morph</bold>: Undetermined.</p><p><italic>Culture characteristics</italic>: Conidia germinating on <abbrev xmlns:xlink="http://www.w3.org/1999/xlink" xlink:title="potato dextrose agar" id="ABBRID0EHLAG" xlink:type="simple">PDA</abbrev> within 24 h. Colonies on <abbrev xmlns:xlink="http://www.w3.org/1999/xlink" xlink:title="potato dextrose agar" id="ABBRID0ELLAG" xlink:type="simple">PDA</abbrev> effuse, grayish white to dark from above and below, reaching a diam. of 5–7 cm in 30 days at 25 °C.</p><!--PageBreak --></tp:treatment-sec><tp:treatment-sec sec-type="notes" id="SECID0EQLAG"><title>Notes.</title><p>A megablast search of the NCBI nucleotide database using the <abbrev xmlns:xlink="http://www.w3.org/1999/xlink" xlink:title="internal transcribed spacer region of ribosomal DNA" id="ABBRID0EWLAG" xlink:type="simple">ITS</abbrev> sequence of the ex-type culture showed the highest similarities with uncultured <tp:taxon-name><tp:taxon-name-part taxon-name-part-type="order">Sordariales</tp:taxon-name-part></tp:taxon-name> fungi (GenBank <ext-link xmlns:xlink="http://www.w3.org/1999/xlink" ext-link-type="gen" xlink:href="GQ268569" xlink:type="simple">GQ268569</ext-link>; identities = 518/539(96%), gaps = 3/539(0%)) and <italic><tp:taxon-name><tp:taxon-name-part taxon-name-part-type="genus" reg="Castanediella">Castanediella</tp:taxon-name-part><tp:taxon-name-part taxon-name-part-type="species" reg="couratarii">couratarii</tp:taxon-name-part></tp:taxon-name></italic> (GenBank <ext-link xmlns:xlink="http://www.w3.org/1999/xlink" ext-link-type="gen" xlink:href="KX960789" xlink:type="simple">KX960789</ext-link>; identities = 516/540(96%), gaps = 4/540(0%)).</p><p>Five <italic><tp:taxon-name><tp:taxon-name-part taxon-name-part-type="genus" reg="Castanediella">Castanediella</tp:taxon-name-part></tp:taxon-name></italic> species, <italic><tp:taxon-name><tp:taxon-name-part taxon-name-part-type="genus" reg="Castanediella">C.</tp:taxon-name-part><tp:taxon-name-part taxon-name-part-type="species" reg="cagnizarii">cagnizarii</tp:taxon-name-part></tp:taxon-name></italic>, <italic><tp:taxon-name><tp:taxon-name-part taxon-name-part-type="genus" reg="Castanediella">C.</tp:taxon-name-part><tp:taxon-name-part taxon-name-part-type="species" reg="diversispora">diversispora</tp:taxon-name-part></tp:taxon-name></italic>, <italic><tp:taxon-name><tp:taxon-name-part taxon-name-part-type="genus" reg="Castanediella">C.</tp:taxon-name-part><tp:taxon-name-part taxon-name-part-type="species" reg="hyalopenicillata">hyalopenicillata</tp:taxon-name-part></tp:taxon-name></italic>, <italic><tp:taxon-name><tp:taxon-name-part taxon-name-part-type="genus" reg="Castanediella">C.</tp:taxon-name-part><tp:taxon-name-part taxon-name-part-type="species" reg="malaysiana">malaysiana</tp:taxon-name-part></tp:taxon-name></italic> and <italic><tp:taxon-name><tp:taxon-name-part taxon-name-part-type="genus" reg="Castanediella">C.</tp:taxon-name-part><tp:taxon-name-part taxon-name-part-type="species" reg="ramosa">ramosa</tp:taxon-name-part></tp:taxon-name></italic>, were reported to produce 1-septate conidia. <italic><tp:taxon-name><tp:taxon-name-part taxon-name-part-type="genus" reg="Castanediella">Castanediella</tp:taxon-name-part><tp:taxon-name-part taxon-name-part-type="species" reg="monoseptata">monoseptata</tp:taxon-name-part></tp:taxon-name></italic> can be distinguished from these species by its unbranched conidiophores and falcate and 15.4–25.8 × 1.5–2.3 μm conidia. <italic><tp:taxon-name><tp:taxon-name-part taxon-name-part-type="genus" reg="Castanediella">Castanediella</tp:taxon-name-part><tp:taxon-name-part taxon-name-part-type="species" reg="monoseptata">monoseptata</tp:taxon-name-part></tp:taxon-name></italic> is phylogeneti<!--PageBreak -->cally closely related to <italic><tp:taxon-name><tp:taxon-name-part taxon-name-part-type="genus" reg="Castanediella">C.</tp:taxon-name-part><tp:taxon-name-part taxon-name-part-type="species" reg="couratarii">couratarii</tp:taxon-name-part></tp:taxon-name></italic> and <italic><tp:taxon-name><tp:taxon-name-part taxon-name-part-type="genus" reg="Castanediella">C.</tp:taxon-name-part><tp:taxon-name-part taxon-name-part-type="species" reg="ramosa">ramosa</tp:taxon-name-part></tp:taxon-name></italic>, but differs from both species by its conidial morphology. <italic><tp:taxon-name><tp:taxon-name-part taxon-name-part-type="genus" reg="Castanediella">Castanediella</tp:taxon-name-part><tp:taxon-name-part taxon-name-part-type="species" reg="couratarii">couratarii</tp:taxon-name-part></tp:taxon-name></italic> has shorter conidia (9.5–19 × 2–3 μm) are aseptate and <italic><tp:taxon-name><tp:taxon-name-part taxon-name-part-type="genus" reg="Castanediella">C.</tp:taxon-name-part><tp:taxon-name-part taxon-name-part-type="species" reg="ramosa">ramosa</tp:taxon-name-part></tp:taxon-name></italic> has larger conidia (26–44 × 2–3 μm) that are 0–3-septate.</p><fig id="F3" position="float" orientation="portrait"><label>Figure 3.</label><caption><p><italic><tp:taxon-name><tp:taxon-name-part taxon-name-part-type="genus" reg="Castanediella">Castanediella</tp:taxon-name-part><tp:taxon-name-part taxon-name-part-type="species" reg="monoseptata">monoseptata</tp:taxon-name-part></tp:taxon-name></italic> (<abbrev xmlns:xlink="http://www.w3.org/1999/xlink" content-type="institution" xlink:title="Mae Fah Luang University" id="ABBRID0EBRAG" xlink:type="simple">MFLU</abbrev> 18-1696, holotype) <bold>a</bold> host material <bold>b</bold> conidiophores on the host surface <bold>c–f</bold> conidiophores, conidiogenous cells with conidia <bold>g–l</bold> conidia. Scale bars: 10 μm (<bold>c, d</bold>), 5 μm (<bold>e–l</bold>).</p></caption><graphic xmlns:xlink="http://www.w3.org/1999/xlink" xlink:href="mycokeys-51-001-g003.jpg" position="float" orientation="portrait" xlink:type="simple" id="oo_293810.jpg"/></fig></tp:treatment-sec></tp:taxon-treatment>
